# Supplementary material for: Pulmonary dust foci as rat pneumoconiosis lesion induced by titanium dioxide nanoparticles in 13-week inhalation study
Source: Part Fibre Toxicol. 2022 Sep 14;19:58. doi: 10.1186/s12989-022-00498-3 (PMC9472424; doi:10.1186/s12989-022-00498-3)
Supplement: Supplementary file 13 — Additional file 13: Table S1. Numerical values of the Means and SD data in Figures 1, 3, 4, 5, 6, and S2. [file 12989_2022_498_MOESM13_ESM.xlsx]

## Sheet: Table S1
						Table S1. Numerical values of the Means and SD data in Figures 1, 3, 4, 5, 6, and S2.
								male exposure concentration (mg/m3)						female exposure concentration (mg/m3)
								0	6.3	12.5	25	50		0	6.3	12.5	25	50
						Final body weight	average	271.5	275.2	281.3	282.1	282.3		156.3	156.9	159.4	158.5	154
						g	SD	19.5292	19.0543	12.1202	12.6443	13.9925		7.11883	9.26703	6.75278	10.896	5.20683
						Lung weight absolute	average	0.3104	0.3312	0.3439	0.3692	0.3802		0.2372	0.2416	0.2577	0.279	0.2901
						g	SD	0.0169391	0.0557032	0.0238814	0.0239295	0.0350676		0.0179493	0.0176459	0.0177704	0.010403	0.0244969
						Lung weight, relative	average	0.114598	0.120381	0.122458	0.131039	0.134604		0.151908	0.154161	0.161726	0.176825	0.188175
						%	SD	0.00619767	0.0189452	0.010211	0.00918741	0.00903418		0.011822	0.0101192	0.0100678	0.0144242	0.0113937
						Total cell number, BALF	average	1586000	1580000	1660000	1720000	2150000		1225000	1078000	1183000	1288000	1722000
						cells/right lung/rat	SD	246941	216795	294534	210950	136931		208537	155346	244249	455269	287980
						Neutrophil, BALF	average	1094.64	1714.85	9635.73	61204.9	342388		348.066	4177.87	21006.3	78161.7	710023
						cells/right lung/rat	SD	1518.9	2557.29	3526.02	20780.2	47947.5		778.3	2958.16	17277.1	14482.3	217887
						Lymphocyte, BALF	average	1129.16	4246.2	9339.04	18113.8	69053.6		5232.06	5428.12	16832.6	29692.7	98875.9
						cells/right lung/rat	SD	1576.3	8226.37	11560.9	6544.98	29113.9		4143	2330.47	15703.7	10515.2	31563
						Alveolar macrophage, BALF	average	1.58378e+06	1.57404e+06	1.64065e+06	1.64068e+06	1.73856e+06		1.21942e+06	1.06839e+06	1.14516e+06	1.18015e+06	913101
						cells/right lung/rat	SD	247274	211876	308167	209559	171198		206940	155193	229837	449725	192020
						LDH, BALF	average	23.8	27.8	30.2	33	60		30.2	35.8	37.6	42.4	107.6
						U/l	SD	4.71169	3.83406	2.28035	1.41421	2.73861		2.77489	2.38747	4.72229	2.07364	16.2265
						Total protein, BALF	average	63	69.4	77	76.6	105.4		77	85.2	87.8	87.4	148.2
						μg/ml	SD	9.27362	9.1815	6.32456	7.19722	5.54977		4.47214	10.1587	6.45755	4.3359	19.4602
						Albumin	average	20.4	22.8	24	23.4	29.8		26.4	29.4	29.2	28.2	41.6
						μg/ml	SD	2.70185	2.04939	1.41421	1.67332	2.16795		0.894427	3.04959	1.30384	1.64317	4.15933
						ALP	average	121.8	135.4	118.6	97.8	105.8		141.8	151	134.8	116.2	120.6
						U/l	SD	21.7417	13.4833	11.6319	12.1532	7.22496		9.2844	8.3666	13.2929	8.04363	10.7378
						gamma-GTP	average	1.44	1.18	1.44	1.42	1.76		1.82	1.8	1.52	1.98	2.48
						U/l	SD	0.230217	0.109545	0.328634	0.311448	0.151658		0.408656	0.291548	0.148324	0.476445	0.544977
						TiO2NPs-ladan AM	average	0	99.8458	99.5587	100	99.9301		0	99.618	99.8436	99.9187	100
						% total AM	SD	0	0.211186	0.753206	0	0.156368		0	0.411073	0.215442	0.181792	0
						Over-stuffed AM	average	0	0.0749064	0.878902	2.14035	4.06367		0	0	1.00786	3.28336	4.43147
						% total AM	SD	0	0.167496	0.622986	0.85941	1.54299		0	0	0.761016	1.65009	2.76631
						Burst AM	average	0	0	0.558528	0.912796	0.153612		0	0.910465	1.18247	4.10093	2.82417
						% total AM	SD	0	0	0.850676	0.694743	0.211742		0	1.02183	1.08056	5.75945	2.03406
						Lung burden	average	Not tested	2166.22	3407.5	6616.5	17555.9		Not tested	1266.9	3332.9	8159	20103.7
						μg/g rat lung	SD		557.862	528.176	904.692	2094.16			286.954	594.393	1419.72	3587.03
