# Supplementary material for: Pulmonary dust foci as rat pneumoconiosis lesion induced by titanium dioxide nanoparticles in 13-week inhalation study
Source: Part Fibre Toxicol. 2022 Sep 14;19:58. doi: 10.1186/s12989-022-00498-3 (PMC9472424; doi:10.1186/s12989-022-00498-3)
Supplement: Supplementary file 14 — Additional file 14: Table S2. Absolute organ weights in the 13-week inhalation exposure study. [file 12989_2022_498_MOESM14_ESM.xlsx]

## Sheet: Table S2
			Table S2. Absolute organ weights in the 13-week inhalation exposure study.
						Male						Female
			Exposure concentration (mg/m3)			0	6.3	12.5	25	50		0	6.3	12.5	25	50
			No. of Animals Examined			10	10	10	10	10		10	10	10	10	10
			Organ (ｇ)
				Thymus		0.202±0.034	0.216±0.026	0.231±0.060	0.232±0.027	0.231±0.027		0.180±0.021	0.178±0.022	0.184±0.021	0.182±0.019	0.186±0.021
				Adrenals		0.051±0.008	0.053±0.010	0.051±0.009	0.056±0.009	0.052±0.009		0.057±0.008	0.058±0.009	0.055±0.008	0.055±0.008	0.053±0.004
				Testes/Ovaries		3.088±0.084	3.067±0.152	3.053±0.090	3.090±0.175	3.119±0.074		0.095±0.017	0.093±0.014	0.094±0.021	0.095±0.016	0.086±0.013
				Heart		0.815±0.051	0.838±0.073	0.839±0.046	0.839±0.049	0.865±0.055		0.566±0.047	0.569±0.034	0.565±0.045	0.574±0.043	0.556±0.033
				Kidneyｓ		1.679±0.070	1.711±0.108	1.716±0.090	1.733±0.077	1.741±0.103		1.077±0.064	1.099±0.059	1.091±0.041	1.105±0.048	1.088±0.064
				Spleen		0.556±0.043	0.552±0.035	0.578±0.028	0.584±0.030	0.578±0.047		0.352±0.029	0.360±0.025	0.376±0.038	0.368±0.028	0.362±0.025
				Liver		6.563±0.439	6.628±0.542	6.786±0.383	6.823±0.453	6.873±0.474		3.756±0.253	3.723±0.243	3.818±0.263	3.823±0.309	3.737±0.212
				Brain		1.871±0.050	1.870±0.027	1.904±0.047	1.901±0.023	1.888±0.036		1.762±0.061	1.746±0.024	1.757±0.070	1.751±0.060	1.760±0.039
