# Supplementary material for: Pulmonary dust foci as rat pneumoconiosis lesion induced by titanium dioxide nanoparticles in 13-week inhalation study
Source: Part Fibre Toxicol. 2022 Sep 14;19:58. doi: 10.1186/s12989-022-00498-3 (PMC9472424; doi:10.1186/s12989-022-00498-3)
Supplement: Supplementary file 15 — Additional file 15: Table S3. Relative organ weights in the 13-week inhalation exposure study. [file 12989_2022_498_MOESM15_ESM.xlsx]

## Sheet: Table S3
			Table S3. Relative organ weights in the 13-week inhalation exposure study.
						Male						Female
			Exposure concentration (mg/m3)			0	6.3	12.5	25	50		0	6.3	12.5	25	50
			No. of Animals Examined			10	10	10	10	10		10	10	10	10	10
			Organ (%)
				Thymus		0.074±0.011	0.079±0.008	0.082±0.020	0.082±0.008	0.082±0.010		0.115±0.009	0.114±0.014	0.116±0.011	0.114±0.008	0.121±0.011
				Adrenals		0.019±0.002	0.019±0.004	0.018±0.004	0.020±0.003	0.019±0.004		0.037±0.005	0.037±0.006	0.034±0.004	0.035±0.006	0.034±0.003
				Testes/Ovaries		1.142±0.075	1.118±0.079	1.087±0.050	1.098±0.080	1.106±0.038		0.061±0.009	0.060±0.009	0.059±0.012	0.060±0.009	0.056±0.008
				Heart		0.301±0.014	0.305±0.021	0.298±0.016	0.298±0.013	0.306±0.010		0.362±0.022	0.363±0.022	0.355±0.024	0.363±0.016	0.361±0.018
				Kidneyｓ		0.620±0.033	0.622±0.018	0.611±0.026	0.615±0.029	0.617±0.028		0.689±0.024	0.701±0.036	0.685±0.028	0.699±0.040	0.706±0.030
				Spleen		0.205±0.011	0.201±0.004	0.206±0.014	0.207±0.009	0.205±0.010		0.225±0.013	0.229±0.011	0.235±0.016	0.232±0.009	0.235±0.012
				Liver		2.419±0.069	2.407±0.047	2.413±0.095	2.417±0.076	2.433±0.080		2.403±0.121	2.373±0.054	2.394±0.098	2.412±0.102	2.426±0.100
				Brain		0.693±0.056	0.682±0.042	0.678±0.039	0.675±0.029	0.670±0.028		1.128±0.040	1.116±0.063	1.103±0.047	1.108±0.057	1.144±0.046
