# Supplementary material for: Pulmonary dust foci as rat pneumoconiosis lesion induced by titanium dioxide nanoparticles in 13-week inhalation study
Source: Part Fibre Toxicol. 2022 Sep 14;19:58. doi: 10.1186/s12989-022-00498-3 (PMC9472424; doi:10.1186/s12989-022-00498-3)
Supplement: Supplementary file 16 — Additional file 16: Table S4. Blood-hematologic data in the 13-week inhalation exposure study. [file 12989_2022_498_MOESM16_ESM.xlsx]

## Sheet: Table S4
		Table S4. Blood-hematologic data in the 13-week inhalation exposure study.
						Male						Female
			Exposure concentration (mg/m3)			0	6.3	12.5	25	50		0	6.3	12.5	25	50
			No. of Animals Examined			5	5	5	5	5		5	5	5	5	5
			Hematology
				RBCs (106/μl）		9.35±0.20	9.18±0.28	9.30±0.17	9.37±0.21	9.34±0.09		8.61±0.33	8.63±0.17	8.54±0.17	8.31±0.21	8.69±0.47
				Hemoglobin (g/dl)		15.4±0.2	15.2±0.6	15.3±0.4	15.4±0.3	15.3±0.3		15.2±0.6	15.2±0.2	15.0±0.4	14.8±0.3	15.5±1.0
				Hmatocrit (%)		45.4±0.6	44.8±0.9	44.9±0.8	45.5±1.2	45.1±0.6		43.9±1.7	44.3±1.0	44.0±0.8	43.0±1.1	44.4±2.2
				MCV (fl)		48.5±0.6	48.9±0.6	48.3±0.3	48.6±0.5	48.3±0.4		51.0±0.5	51.3±0.3	51.5±0.3	51.7±0.1*	51.1±0.3
				MCH (pg)		16.5±0.2	16.5±0.2	16.4±0.2	16.5±0.2	16.3±0.2		17.7±0.2	17.6±0.3	17.5±0.2	17.7±0.2	17.8±0.3
				MCHC (g/dl)		33.9±0.5	33.9±0.7	34.0±0.4	33.9±0.6	33.9±0.7		34.6±0.7	34.3±0.7	34.0±0.5	34.3±0.5	34.8±0.6
				Platelet (103/μl)		762±31	719±29	751±42	773±46	756±65		793±48	766±42	799±48	788±43	750±62
				Reticulocyte (%)		2.1±0.1	2.2±0.3	2.0±0.1	2.2±0.1	2.0±0.2		1.7±0.1	1.9±0.2	2.0±0.2	1.9±0.3	1.9±0.2
				Prothrombin Time (sec)		12.3±0.3	12.3±0.4	12.4±0.1	12.2±0.1	12.3±0.2		11.9±0.2	12.3±0.3	12.2±0.3	12.0±0.5	12.1±0.5
				APTT (sec)		16.6±0.6	17.0±0.8	17.6±0.6	17.3±0.5	17.8±0.6		13.2±0.9	13.6±1.1	14.2±0.6	13.3±0.7	12.6±1.3
				WBC (103/μl)		4.50±0.88	3.54±0.49	3.64±0.33	4.01±0.74	3.69±0.56		2.07±0.56	1.80±0.50	1.85±0.43	1.98±0.30	2.39±0.84
			Differential WBC (%)
				Neutrophil		31.4±5.2	34.6±5.0	30.3±4.2	31.7±4.6	31.9±0.7		25.0±6.2	29.5±7.0	26.8±3.3	29.3±5.0	30.1±4.3
				Lymphocyte		64.6±5.0	61.6±5.0	65.4±4.0	64.2±4.9	63.6±0.8		70.4±6.6	65.7±6.6	68.6±3.1	65.8±5.3	65.4±4.2
				Monocyte		1.7±0.2	1.6±0.4	1.7±0.2	1.5±0.3	1.6±0.5		2.0±0.6	1.9±0.3	1.9±0.4	2.1±0.4	1.7±0.3
				Eosinophil		1.1±0.2	1.4±0.1	1.4±0.2*	1.5±0.3*	1.8±0.2**		1.1±0.2	1.5±0.3	1.4±0.3	1.7±0.5	1.8±0.5
				Basophil		0.1±0.1	0.1±0.1	0.1±0.1	0.1±0.1	0.1±0.1		0.3±0.1	0.3±0.2	0.1±0.1	0.1±0.1	0.2±0.2
				Other		1.1±0.2	0.6±0.3	1.0±0.2	0.9±0.2	1.0±0.3		1.1±0.1	1.0±0.7	1.3±0.8	0.9±0.1	0.9±0.4
