# Supplementary material for: Pulmonary dust foci as rat pneumoconiosis lesion induced by titanium dioxide nanoparticles in 13-week inhalation study
Source: Part Fibre Toxicol. 2022 Sep 14;19:58. doi: 10.1186/s12989-022-00498-3 (PMC9472424; doi:10.1186/s12989-022-00498-3)
Supplement: Supplementary file 17 — Additional file 17: Table S5.. Blood-biochemistry data in the 13-week inhalation exposure study. [file 12989_2022_498_MOESM17_ESM.xlsx]

## Sheet: Table S5
		Table S5. Blood-biochemistry data in the 13-week inhalation exposure study.
						Male						Female
			Exposure concentration (mg/m3)			0	6.3	12.5	25	50		0	6.3	12.5	25	50
			No. of Animals Examined			5	5	5	5	5		5	5	5	5	5
			Biochemistry
				Total protein (g/dl)		6.1±0.1	6.1±0.2	6.1±0.1	6.2±0.1	6.1±0.2		6.1±0.1	6.2±0.1	6.2±0.1	6.1±0.2	6.1±0.2
				Albumin (g/dl)		3.3±0.1	3.3±0.2	3.4±0.1	3.3±0.0	3.3±0.1		3.4±0.1	3.5±0.1	3.5±0.1	3.4±0.1	3.4±0.1
				A/G ratio		1.2±0.0	1.2±0.1	1.2±0.0	1.2±0.0	1.2±0.1		1.2±0.1	1.3±0.1	1.3±0.1	1.2±0.1	1.3±0.0
				T-Bilirubin (mg/dl)		0.03±0.00	0.03±0.01	0.03±0.01	0.03±0.00	0.03±0.01		0.03±0.01	0.04±0.01	0.03±0.01	0.04±0.01	0.03±0.01
				Glucose (mg/dl)		202±11	218±13	214±21	210±15	215±17		134± 6	137±10	124± 9	131± 7	143± 4
				T-Cholesterol (mg/dl)		71± 6	68± 3	70± 4	70± 4	67± 5		79± 5	79± 9	83± 4	78± 9	84± 7
				Triglyceride (mg/dl)		62±15	54± 7	53±13	49± 9	59± 5		18± 3	15± 6	12± 2	16± 6	23± 5
				Phospholipid (mg/dl)		117± 7	116± 5	115± 6	115± 4	114± 5		145± 9	140±17	149± 6	139±15	149±16
				AST (U/l)		102±27	161±45	126±53	111±37	90±18		60± 5	73± 9**	63± 4	63± 5	71± 4*
				ALT (U/l)		59±12	78±20	66±19	57± 9	53±10		32± 8	40± 9	28± 4	31± 3	34± 5
				LDH (U/l)		122±25	179±51	131±54	106±40	90±18		62±10	73±15	82±26	93±32	121±38**
				ALP (U/l)		360±23	373±22	400±45	390±31	373±22		305±31	307±15	293±28	303±44	326±24
				G-GTP (U/l)		0.7±0.1	0.6±0.1	0.7±0.2	0.7±0.1	0.6±0.1		0.9±0.1	1.1±0.2	1.0±0.2	1.0±0.2	1.2±0.3
				CK (U/l)		105±14	119±38	98±16	105±15	101±13		88±13	94± 7	101±14	114±25	138±44
				Urea Nitrogen (mg/dl)		20.6±1.1	20.1±1.3	21.5±1.2	22.1±1.2	20.1±1.7		19.0±0.8	21.9±1.8*	20.1±1.6	21.0±1.5	23.7±0.8**
				Creatinine		0.32±0.03	0.33±0.03	0.36±0.02	0.35±0.04	0.33±0.03		0.34±0.02	0.34±0.03	0.35±0.03	0.36±0.02	0.34±0.04
				Sodium (mEq/l)		142± 1	142± 1	142± 1	142± 0	142± 0		143± 1	143± 1	144± 1	144± 1	143± 1
				Potassium (mEq/l)		3.2±0.1	3.1±0.1	3.0±0.1	3.0±0.1	3.0±0.2		3.1±0.1	3.0±0.1	3.1±0.2	3.1±0.2	3.2±0.2
				Chloride (mEq/l)		103± 1	103± 1	102± 0	102± 1	102± 1		104± 1	105± 2	105± 1	105± 1	104± 1
				Calcium (mg/dl)		10.1±0.1	9.9±0.1	10.0±0.2	9.9±0.1	10.0±0.2		9.9±0.1	9.8±0.3	9.8±0.1	10.0±0.2	9.9±0.3
				Inorganic Phosphorus (mg/dl)		5.6±0.3	5.0±0.4	5.2±0.3	5.3±0.2	5.1±0.4		5.5±0.6	4.6±0.7	5.0±0.4	6.0±0.9	6.2±1.3
