# Supplementary material for: Pulmonary dust foci as rat pneumoconiosis lesion induced by titanium dioxide nanoparticles in 13-week inhalation study
Source: Part Fibre Toxicol. 2022 Sep 14;19:58. doi: 10.1186/s12989-022-00498-3 (PMC9472424; doi:10.1186/s12989-022-00498-3)
Supplement: Supplementary file 18 — Additional file 18: Table S6. Histopathological findings, excluding lung and mediastinal lymph node, in the 13-week inhalation exposure study. [file 12989_2022_498_MOESM18_ESM.xlsx]

## Sheet: Table S6
			Table S6. Histopathological findings, excluding lung and mediastinal lymph node, in the 13-week inhalation exposure study.
							Male						Female
						Exposure concentration (mg/m3)	0	6.3	12.5	25	50		0	6.3	12.5	25	50
						No. of Animals Examined	10	10	10	10	10		10	10	10	10	10
			Histopathological findings
				Nasal cavity
					Goblet cell hyperplasia		0	0	2	6*	10**		0	3	5*	10**	10**
									<1>	<1>	<1>			<1>	<1>	<1>	<1>
					Eosinophilic change, olfactory epithelium		0	0	10**	10**	10**		0	1	9**	10**	10**
									<1>	<1>	<1>			<1>	<1>	<1>	<1>
					Eosinophilic change, respiratory epithelium		0	0	9**	10**	10**		0	0	10**	10**	10**
									<1>	<1>	<1>				<1>	<1>	<1>
				Nasopharynx
					Goblet cell hyperplasia		0	1	2	8**	10**		0	1	5*	9**	10**
								<1>	<1>	<1>	<1>			<1>	<1>	<1>	<1>
					deposit of particle: lymphoid tissue		0	6*	7**	6*	9**		0	9**	8**	9**	9**
								<1>	<1>	<1>	<1>			<1>	<1>	<1>	<1>
					Inflammation		0	0	0	0	0		0	0	0	0	1
																	<1>
				Heart
					Inflammatory cell nest		0	0	1	1	0		0	0	0	1	0
									<1>	<1>						<1>
					Myocardial fibrosis		0	0	0	0	1		0	0	0	0	1
											<1>						<1>
				Liver
					Herniation		2	2	1	1	1		0	2	0	1	1
							<1>	<1>	<1>	<1>	<1>			<1>		<1>	<1>
					Inflammatory cell nest		1	1	0	1	2		1	2	3	1	1
							<1>	<1>		<1>	<1>		<1>	<1>	<1>	<1>	<1>
					Basophilic cell focus		0	0	0	0	0		0	0	1	0	0
															<1>
				Kidney
					Eosinophilic droplet		10	10	10	10	10		0	0	0	0	0
							<1>	<1>	<1>	<1>	<1>
					Inflammatory cell infiltration		0	0	0	0	1		0	0	0	0	0
											<1>
					Regeneration: proximal tubule		0	0	0	3	0		0	0	0	0	0
										<1>
					Mineralization: tubule		0	0	0	0	0		4	2	3	2	2
													<1>	<1>	<1>	<1>	<1>
				Pituitary gland
					Cyst formation		0	0	0	0	2		1	1	0	0	0
											<1>		<1>	<1>
					Rathke pouch		1	0	0	0	1		0	0	0	0	0
							<1>				<1>
				Thyroid
					Ultimobranchial cyst		0	1	1	0	2		0	0	1	1	0
								<1>	<1>		<1>				<1>	<1>
				Testis
					Tubular atrophy		0	0	0	1	0
										<1>
				Epididymis
					Debris of spermatic elements		0	0	0	1	0
										<1>
				Prostate
					Inflammation		1	0	1	1	0
							<1>		<1>	<1>
				Oviduct
					Inflammatory cell infiltration								0	0	0	0	1
																	<1>
				Eye
					Mineralization: cornea		1	0	1	0	0		0	0	0	0	0
									<1>
				Harderian gland
					Inflammatory cell infiltration		0	1	0	0	0		1	0	1	1	0
								<1>					<1>		<1>	<1>
					Lymphocytic infiltration		0	0	0	0	0		0	0	0	1	1
																<1>	<1>
					Granulation		0	0	0	0	0		0	0	0	0	1
																	<1>
				Bone marrow
					Granulation		0	0	0	0	0		3	2	3	2	3
													<1>	<1>	<1>	<1>	<1>
			Note: Values indicate number of animals bearing lesions.
			The values in angle brackets indicate the average severity grade index of the lesion. The average of severity grade is calculated with the following equation:
			_xD835__xDEF4_(grade X number of animals with grade)/number of affected animals.
			Grade: 1, slight; 2, moderate; 3, marked; 4, severe.
			Significant difference: *, p<0.05; **, p<0.01; ***, p<0.001 by Dunnett's multiple comparison test compared with the respective controls.
