# Supplementary material for: Pulmonary dust foci as rat pneumoconiosis lesion induced by titanium dioxide nanoparticles in 13-week inhalation study
Source: Part Fibre Toxicol. 2022 Sep 14;19:58. doi: 10.1186/s12989-022-00498-3 (PMC9472424; doi:10.1186/s12989-022-00498-3)
Supplement: Supplementary file 19 — Additional file 19: Table S7. Calculation of benchmark doses (BMD) for pulmonary dust foci (PDF) using EPA's Benchmark Dose Software (BMDS 3.2) [file 12989_2022_498_MOESM19_ESM.xlsx]

## Sheet: Table S7
Table S7. Calculation of benchmark doses (BMD) for pulmonary dust foci (PDF) using EPA's Benchmark Dose Software (BMDS 3.2)
Histopathological findings	Sex	Model	BMD (mg/m3)	BMDL (mg/m3)	P Value	AIC
PDF	Male	Multistage Degree 4	13.6425	6.22843	0.979533	24.6505
PDF	Female	Multistage Degree 4	3.08866	1.50902	0.999995	33.9707
The multistage degree 4 model was chosen because it had the lowest Akaike information criteria (AIC) score.
Comparision of the dose-response curve based on the statistical model (multistage degree 4) with the measured data was assessed by the Chi-square goodness of fit test (p ≥ 0.1).
BMDL: benchmark dose lower confidence limit
