# Supplementary material for: Pulmonary dust foci as rat pneumoconiosis lesion induced by titanium dioxide nanoparticles in 13-week inhalation study
Source: Part Fibre Toxicol. 2022 Sep 14;19:58. doi: 10.1186/s12989-022-00498-3 (PMC9472424; doi:10.1186/s12989-022-00498-3)
Supplement: Supplementary file 20 — Additional file 20: Table S8. Calculation of the internal lung dose using the MPPD particle deposition model ver. 3.04. [file 12989_2022_498_MOESM20_ESM.xlsx]

## Sheet: Table S8
Table S8. Calculation of the internal lung dose using the MPPD particle deposition model ver. 3.04.
Sex	Exposure condition1			Body weight2	Lung weight3	Real lung burden4	Calculated internal lung dose5
	mg/m3	MMAD	σg	g	g	mg/g lung	mg	mg/g lung
Male	6.3	0.9	2.1	275 ± 19	0.94 ± 0.09	2.17 ± 0.56	2.29	2.44
	12.5	0.9	2	281 ± 12	1.00 ± 0.05	3.41 ± 0.53	4.95	4.95
	25	1	2	282 ± 13	1.05 ± 0.02	6.62 ± 0.90	9.49	9.49
	50	0.9	2.1	282 ± 14	1.05 ± 0.05	17.56 ± 2.09	21.9	20.9
Female	6.3	0.9	2.1	157 ± 9	0.69 ± 0.03	1.27 ± 0.29	1.31	1.9
	12.5	0.9	2	159 ± 7	0.73 ± 0.04	3.33 ± 0.59	2.84	3.89
	25	1	2	159 ± 11	0.79 ± 0.02	8.16 ± 1.42	5.67	7.18
	50	0.9	2.1	154 ± 5	0.79 ± 0.06	20.10 ± 3.59	12.6	15.9
1MMAD and σg were taken from the 13th exposure data in Fig. S1F.
2The values of Fig. 1A and B are shown (also see Table S1).
3The values of Fig. 1C and D are shown (also see Table S1).
4The values of Fig. 6A and B are shown (also see Table S1; note that the values in Table S1 are µg/g lung weight).
5Alveolar deposition was calculated using the MPPD particle deposition model ver. 3.04. The particle density was set to 4.1 g/cm3 and the other parameters were left at the default setting of the Asymmetric Sprague Dawley model. The values obtained were then used to calculate deposition per gram of lung.
