# Supplementary material for: Pulmonary dust foci as rat pneumoconiosis lesion induced by titanium dioxide nanoparticles in 13-week inhalation study
Source: Part Fibre Toxicol. 2022 Sep 14;19:58. doi: 10.1186/s12989-022-00498-3 (PMC9472424; doi:10.1186/s12989-022-00498-3)
Supplement: Supplementary file 21 — Additional file 21: Table S9. Calculation of human inhalation exposure concentrations by conversion from benchmark dose lower confidence limits for rat PDF lesions. [file 12989_2022_498_MOESM21_ESM.xlsx]

## Sheet: Table S9
Table S9. Calculation of human inhalation exposure concentrations by conversion from benchmark dose lower confidence limits for rat PDF lesions.
	Rat data obtained from this study			Conversion to human lung retention			Calculated inhalation exposure limits for humans (mg/m3)4
	Histopathological findings	BMDL1/1000 (m2/g)1		Particle surface area in humans (m2/lung)2	Particle weighｔ in humans (g/lung)3
	Male PDF	0.00130238		1.43262	0.02274		0.02
	Female PDF	0.000198368		0.218204	0.00346356		0.003
1After calculating the surface area retention of TiO2 NPs based on the measured lung burden data (Fig. 6A and B), 1/1000 of the benchmark dose lower confidence limit (BMDL) for the PDF lesions was calculated using the EPA's Benchmark Dose Software (BMDS 3.2).
21,100 g was used as the weight of a human lung.
3The specific surface area of TiO2 NPs was calculated as 63 m2/g (Table S11).
4The MPPD particle deposition model ver. 3.04 was used. In this calculation, the following settings and values were used. Model: Yeh / Schum Symmetric; Density: 4.1 g/cm3; MMAD: 0.9 mm; GSD: 2.1; Breathing frequency: 17.5 per minute; Tidal volume: 1,143 ml; Number of hours per day: 8; Number of days per week: 5; Number of weeks: 2250 (45 years).
