# Supplementary material for: Pulmonary dust foci as rat pneumoconiosis lesion induced by titanium dioxide nanoparticles in 13-week inhalation study
Source: Part Fibre Toxicol. 2022 Sep 14;19:58. doi: 10.1186/s12989-022-00498-3 (PMC9472424; doi:10.1186/s12989-022-00498-3)
Supplement: Supplementary file 22 — Additional file 22: Table S10. Summary of the effect of inhalation exposure to TiO2 (the present study) and ultrafine TiO2 particles (P25) on LDH activity. [file 12989_2022_498_MOESM22_ESM.xlsx]

## Sheet: table S10
		Table S10. Summary of the effect of inhalation exposure to TiO2 (the present study) and ultrafine TiO2 particles (P25) on LDH activity.
				chamber condition			LDH in the BALF
		Test compounds	13-week study	MMAD (σg) (μm)	Exposure concentration (mg/m3)		average ± SD (U/l)			Fold change
		TiO2 NP (in-house, the present study)
			male F344/DuCrlCrlj rat		0		24	±	4.7	-
				0.9 (2.1)	6.3		28	±	3.8	1.2
				0.9 (2.1)	12.5		30	±	2.3	1.3
				0.9 (2.1)	25		33	±	1.4	1.4
				1.0 (2.1)	50		60	±	2.7	2.5
			female F344/DuCrlCrlj rat		0		30	±	2.8	-
				0.9 (2.1)	6.3		36	±	2.4	1.2
				0.9 (2.1)	12.5		38	±	4.7	1.2
				0.9 (2.1)	25		42	±	2.1	1.4
				1.0 (2.1)	50		108	±	16.2	3.6
		TiO2, ultrafine (Bermudez et al. reference:29 )
			female CDF(F344)/CrlBR rat		0		24	±	2	-
				1.4 (2.6)	0.5		26	±	2	1.1
				1.4 (2.6)	2		29	±	7	1.2
				1.4 (2.6)	10		122	±	18	5.1
