# Supplementary material for: Pulmonary dust foci as rat pneumoconiosis lesion induced by titanium dioxide nanoparticles in 13-week inhalation study
Source: Part Fibre Toxicol. 2022 Sep 14;19:58. doi: 10.1186/s12989-022-00498-3 (PMC9472424; doi:10.1186/s12989-022-00498-3)
Supplement: Supplementary file 23 — Additional file 23: Table S11. Characteristics of TiO2 NP used in this study. [file 12989_2022_498_MOESM23_ESM.xlsx]

## Sheet: Table S11
			Table S11. Characteristics of TiO2 NP used in this study.
			Material	Molecular weight	Structure	Appearance	Primry particle diameter (nm)	pH	Specific surface area (m2/g)	Specific gravity	Composition (%)	Surface Modification
			TiO2	79.9	Anatase	Fine white powder	30	Mild acidity	63	3.9-4.3	TiO2: 97.9 H2O: 1.5 SO3: 0.2-0.3 Nb2O5: 0.2-0.3 P2O5: 0.1-0.2	None
