# Supplementary material for: Pulmonary dust foci as rat pneumoconiosis lesion induced by titanium dioxide nanoparticles in 13-week inhalation study
Source: Part Fibre Toxicol. 2022 Sep 14;19:58. doi: 10.1186/s12989-022-00498-3 (PMC9472424; doi:10.1186/s12989-022-00498-3)
Supplement: Supplementary file 24 — Additional file 24: Table S12. List of primary antibodies used in this study. [file 12989_2022_498_MOESM24_ESM.xlsx]

## Sheet: Table S12
				Table S12. List of primary antibodies used in this study.
					1st Antibodies	product company	ID	host	clonarity	dilution
					CCSP	Sevenhillis bioreagents	WRAB-3950	rabbit	poly	1:20000
					CGRP	abcam	ab36001	goat	poly	1:1000
					p63	abcam	ab735	mouse	mono	1:100
					Sox2	abcam	ab93689	rabbit	mono	1:100
					TTF1	DAKO	M3575	mouse	mono	1:100
					LPCAT1	Proteintech	66044-1-lg	mouse	mono	1:1000
					ABCA3	Sevenhillis bioreagents	WRAB-ABCA3	rabbit	poly	1:500
					proSPC	Sevenhillis bioreagents	WRAB-9337	rabbit	poly	1:500
					Tm4sf1	abcam	ab113504	rabbit	poly	1:1000
					αSMA	abcam	ab5694	rabbit	poly	1:500
					PU.1	santacruz	sc-390659	mouse	mono	1:100
					VEGFR3	R &D	AF743	goat	poly	1:250
					CD34	R &D	AF4117	goat	poly	1:1000
					RT1-40 (podoplanin)	terracebiotech	TB-11ART1-40	mouse	mono	1:100
					CD68 (ED1)	BIO-RAD	MCA341R	mouse	mono	1:500
					Ki67	abcam	ab15580	rabbit	poly	1:1000
					phospho-Histone H2A.X (Ser139)	CST	#2577	rabbit	mono	1:100
				2
